# Supplementary material for: Structural basis of specific H2A K13/K15 ubiquitination by RNF168
Source: Nat Commun. 2019 Apr 15;10:1751. doi: 10.1038/s41467-019-09756-z (PMC6465349; doi:10.1038/s41467-019-09756-z)
Supplement: Supplementary file 4 — Source Data [file 41467_2019_9756_MOESM4_ESM.zip]

Archive with 1 entries (1 files):
- SourceData.tar
